# Supplementary material for: The genome of newly classified Ochroconis mirabilis: Insights into fungal adaptation to different living conditions
Source: BMC Genomics. 2016 Feb 3;17:91. doi: 10.1186/s12864-016-2409-8 (PMC4738786; doi:10.1186/s12864-016-2409-8)
Supplement: Additional file 1: Table S1. — List of genome sequences used in gene families analysis and phylogenomic tree construction. Table S2. Number of CAZyme modules predicted in UM 578 genome. Table S3. Plant cell wall and fungal cell wall degrading and modifying CAZyme families predicted in UM 578. Table S4. Number of peptidases predicted in UM 578. Table S5. Comparison of putative secreted proteases families which had been reported to be expanded in dermatophytes. Table S6. Gene families clusters shared among UM 578 with Trichophyton rubrum and T. verrucosum in this study. Table S7. Predicted lipases in the genomes of UM 578 with skin-inhabiting and non-skin inhabiting fungi. Table S8. Putative biosynthetic pathway genes involved in aflatoxin (AF), sterigmatocystin (ST) and dothistromin (DOT) production predicted in UM 578. Table S9. Putative biosynthetic pathway genes for trichothecene production predicted in UM 578. Table S10. Predicted gene involved in sexual reproduction in UM 578. Table S11. UM 578 specific gene families clusters compared to 16 publicly available fungal genomes. Table S12. Expansion and contraction of Pfam families from CAFE analysis. The P-value for whole family expansion/ contraction is shown as family wide P-value and the node specific for UM 578 is shown (Additional file 2: Figure S15). Only families with family wide P-value ≤0.01 are shown. (XLS 307 kb) [file 12864_2016_2409_MOESM1_ESM.xls]

## Sheet: TableS1
Table S1 List of genome sequences used in gene families analysis and phylogenomic tree construction.
Class	Order	Fungus	Sequencing centre	Reference
Eurotiomycetes	Chaetothyriales	Exophiala dermatitidis NIH/UT8656	BROAD institute	[1]
	Eurotiales	Aspergillus niger ATCC1015	JGI	[2]
	Eurotiales	Aspergillus fumigatus Af293	1. J. Craig Venter Institute 2.	[3]
	Onygenales	Trichophyton verrucosum HKI 0517	Hans Knoell Institute (HKI), Germany	[4]
	Onygenales	Trichophyton rubrum CBS118892	BROAD institute	[5]
Leotiomycetes	Helotiales	Sclerotinia sclerotiorum 1980 UF-70	BROAD	[6]
	Helotiales	Botrytis cinerea B05.10	1. Syngenta Biotechnology, Inc 2.Wageningen University 3.BROAD	[6]
Sordariomycetes	Sordariales	Neurospora crassa OR74A	BROAD	[7]
		Daldinia eschscholtzii UM 1400	UM
Dothideomycetes	Capnodiales	Cladosporium sphaerospermum UM 843	UM
	Capnodiales	Passalora fulva CBS131901	JGI-Sep 2010	[8]
	Botryosphaeriales	Macrophomina phaseolina MS6	ASGPB, Bangladesh	[9]
	Pleosporales	Alternaria brassicicola ATCC 96836	WUGC-washington	[10, 11]
	Pleosporales	Cochliobolus heterostrophus C4	JGI-Sep 2011	[11, 12]
Outgroup
Saccharomycetes	Saccharomycetales	Saccharomyces cerevisiae AWRI796	The Australian Wine Research Institute	[13]
	Saccharomycetales	Saccharomyces cerevisiae CEN.PK113-7D	Chalmers University of Technology	[14]
References
1. Chen Z, Martinez DA, Gujja S, Sykes SM, Zeng Q, Szaniszlo PJ, Wang Z, Cuomo CA. Comparative genomic and transcriptomic analysis of Wangiella dermatitidis, a major cause of phaeohyphomycosis and a model black yeast human pathogen. G3 (Bethesda) 2014;4:561–78.
2. Andersen MR, Salazar MP, Schaap PJ, van de Vondervoort PJI, Culley D, Thykaer J, Frisvad JC, Nielsen KF, Albang R, Albermann K, Berka RM, Braus GH, Braus-Stromeyer S A, Corrochano LM, Dai Z, van Dijck PWM, Hofmann G, Lasure LL, Magnuson JK, Menke H, Meijer M, Meijer SL, Nielsen JB, Nielsen ML, van Ooyen AJJ, Pel HJ, Poulsen L, Samson R A, Stam H, Tsang A, et al. Comparative genomics of citric-…
3. Nierman WC, Pain A, Anderson MJ, Wortman JR, Kim HS, Arroyo J, Berriman M, Abe K, Archer DB, Bermejo C, Bennett J, Bowyer P, Chen D, Collins M, Coulsen R, Davies R, Dyer PS, Farman M, Fedorova N, Fedorova N, Feldblyum T V, Fischer R, Fosker N, Fraser A, García JL, García MJ, Goble A, Goldman GH, Gomi K, Griffith-Jones S, et al. Genomic sequence of the pathogenic and allergenic filamentous fung…
4. Burmester A, Shelest E, Glöckner G, Heddergott C, Schindler S, Staib P, Heidel A, Felder M, Petzold A, Szafranski K, Feuermann M, Pedruzzi I, Priebe S, Groth M, Winkler R, Li W, Kniemeyer O, Schroeckh V, Hertweck C, Hube B, White TC, Platzer M, Guthke R, Heitman J, Wöstemeyer J, Zipfel PF, Monod M, Brakhage AA. Comparative and functional genomics provide insights into the pathogenicity of derm…
5. Martinez DA, Oliver BG, Gräser Y, Goldberg JM, Li W, Martinez-Rossi NM, Monod M, Shelest E, Barton RC, Birch E, Brakhage AA, Chen Z, Gurr SJ, Heiman D, Heitman J, Kosti I, Rossi A, Saif S, Samalova M, Saunders CW, Shea T, Summerbell RC, Xu J, Young S, Zeng Q, Birren BW, Cuomo CA, White TC. Comparative genome analysis of Trichophyton rubrum and related dermatophytes reveals candidate genes invo…
6. Amselem J, Cuomo CA, van Kan JAL, Viaud M, Benito EP, Couloux A, Coutinho PM, de Vries RP, Dyer PS, Fillinger S, Fournier E, Gout L, Hahn M, Kohn L, Lapalu N, Plummer KM, Pradier J-M, Quévillon E, Sharon A, Simon A, ten Have A, Tudzynski B, Tudzynski P, Wincker P, Andrew M, Anthouard V, Beever RE, Beffa R, Benoit I, Bouzid O, et al. Genomic analysis of the necrotrophic fungal pathogens Sclerot…
7. Galagan JE, Calvo SE, Borkovich KA, Selker EU, Read ND, Jaffe D, FitzHugh W, Ma L, Smirnov S, Purcell S, Rehman B, Elkins T, Engels R, Wang S, Nielsen CB, Butler J, Endrizzi M, Qui D, Ianakiev P, Bell-Pedersen D, Nelson MA, Werner-Washburne M, Selitrennikoff CP, Kinsey JA, Braun EL, Zelter A, Schulte U, Kothe GO, Jedd G, Mewes W, et al.: The genome sequence of the filamentous fungus Neurospora…
8. de Wit PJGM, van der Burgt A, Ökmen B, Stergiopoulos I, Abd-Elsalam KA, Aerts AL, Bahkali AH, Beenen HG, Chettri P, Cox MP, Datema E, de Vries RP, Dhillon B, Ganley AR, Griffiths SA, Guo Y, Hamelin RC, Henrissat B, Kabir MS, Jashni MK, Kema G, Klaubauf S, Lapidus A, Levasseur A, Lindquist E, Mehrabi R, Ohm RA, Owen TJ, Salamov A, Schwelm A, et al. The genomes of the fungal plant pathogens Clad…
9. Islam MS, Haque MS, Islam MM, Emdad EM, Halim A, Hossen QMM, Hossain MZ, Ahmed B, Rahim S, Rahman MS, Alam MM, Hou S, Wan X, Saito JA, Alam M. Tools to kill: genome of one of the most destructive plant pathogenic fungi Macrophomina phaseolina. BMC Genomics 2012;13:493.
10. Cho Y, Srivastava A, Ohm R a, Lawrence CB, Wang K-H, Grigoriev I V, Marahatta SP. Transcription factor Amr1 induces melanin biosynthesis and suppresses virulence in Alternaria brassicicola. PLoS Pathog 2012;8:e1002974.
11. Ohm RA, Feau N, Henrissat B, Schoch CL, Horwitz BA, Barry KW, Condon BJ, Copeland AC, Dhillon B, Glaser F, Hesse CN, Kosti I, LaButti K, Lindquist EA, Lucas S, Salamov AA, Bradshaw RE, Ciuffetti L, Hamelin RC, Kema GHJ, Lawrence C, Scott JA, Spatafora JW, Turgeon BG, de Wit PJGM, Zhong S, Goodwin SB, Grigoriev I V. Diverse lifestyles and strategies of plant pathogenesis encoded in the genomes…
12. Condon BJ, Leng Y, Wu D, Bushley KE, Ohm R a, Otillar R, Martin J, Schackwitz W, Grimwood J, MohdZainudin N, Xue C, Wang R, Manning V a, Dhillon B, Tu ZJ, Steffenson BJ, Salamov A, Sun H, Lowry S, LaButti K, Han J, Copeland A, Lindquist E, Barry K, Schmutz J, Baker SE, Ciuffetti LM, Grigoriev I V, Zhong S, Turgeon BG. Comparative genome structure, secondary metabolite, and effector coding cap…
13. Borneman AR, Desany B A, Riches D, Affourtit JP, Forgan AH, Pretorius IS, Egholm M, Chambers PJ. Whole-genome comparison reveals novel genetic elements that characterize the genome of industrial strains of Saccharomyces cerevisiae. PLoS Genet 2011;7:e1001287.
14. Nijkamp JF, van den Broek M, Datema E, de Kok S, Bosman L, Luttik M A, Daran-Lapujade P, Vongsangnak W, Nielsen J, Heijne WHM, Klaassen P, Paddon CJ, Platt D, Kötter P, van Ham RC, Reinders MJT, Pronk JT, de Ridder D, Daran J-M. De novo sequencing, assembly and analysis of the genome of the laboratory strain Saccharomyces cerevisiae CEN.PK113-7D, a model for modern industrial biotechnology. M…

## Sheet: TableS2
Table S2 Number of CAZyme modules predicted in UM 578 genome.
Family: AA			Family: CBM			Family: CE			Family: GH			Family: GT			Family: PL
subtype	No.	secreted	Subtype	No.	secreted	Subtype	No.	secreted	Subtype	No.	secreted	Subtype	No.	secreted	Subtype	No.	secreted
AA1	5	3	CBM1	4	3	CE1	45	5	GH1	2	1	GT1	6	0	PL1	3	3
AA2	10	4	CBM12	1	1	CE10	70	18	GH10	3	3	GT15	3	0	PL3	2	2
AA3	29	8	CBM13	6	0	CE11	1	0	GH105	2	0	GT2	22	0	total	5	5
AA5	2	0	CBM16	2	1	CE12	3	0	GH106	1	1	GT20	3	0
AA6	2	0	CBM18	15	12	CE14	1	0	GH109	17	0	GT21	1	0
AA7	29	9	CBM19	2	2	CE16	1	1	GH113	1	0	GT22	4	0
AA8	1	1	CBM20	2	0	CE2	1	0	GH12	3	2	GT24	1	1
AA9	10	6	CBM21	1	0	CE3	4	2	GH125	2	2	GT25	2	0
total	88	31	CBM4	1	0	CE4	8	0	GH127	2	0	GT28	1	0
			CBM42	1	1	CE5	12	12	GH128	8	3	GT3	1	0
			CBM43	1	0	CE7	1	0	GH13	8	0	GT31	3	0
			CBM48	3	0	CE9	2	0	GH130	1	1	GT32	11	1
			CBM52	2	2	total	149	38	GH132	1	0	GT33	1	0
			CBM61	1	1				GH15	4	2	GT34	5	0
			CBM67	1	0				GH16	20	9	GT35	1	0
			total	43	23				GH17	5	3	GT39	3	0
									GH18	6	2	GT4	5	0
									GH2	3	1	GT48	1	0
									GH20	3	1	GT5	1	0
									GH27	3	2	GT50	1	0
									GH28	1	1	GT57	2	0
									GH3	13	6	GT58	1	0
									GH31	7	2	GT59	1	0
									GH32	5	2	GT62	3	0
									GH35	3	1	GT66	1	0
									GH37	2	1	GT69	1	0
									GH38	1	0	GT71	1	0
									GH43	12	8	GT76	1	0
									GH45	1	1	GT8	9	1
									GH47	12	2	GT90	5	0
									GH5	11	4	total	101	3
									GH51	1	0
									GH54	1	1
									GH55	3	3
									GH63	2	1
									GH64	3	0
									GH65	1	1
									GH67	1	1
									GH72	5	3
									GH74	2	0
									GH76	10	3
									GH78	1	0
									GH79	3	1
									GH81	2	0
									GH88	1	0
									GH92	5	2
									total	204	77
AA, auxiliary activities; CBM, carbohydrate-binding modules; CE, carbohydrate esterases; GH, glycoside hydrolases; GT, glycosyltransferases; PL, polysaccharide lyases

## Sheet: TableS3
Table S3 Plant cell wall and fungal cell wall degrading and modifying CAZyme families predicted in UM 578.
Plant Cell Wall										Fungal cell wall		Plant and fungal cell wall		Energy storage and recovery
Cellulose		Pectin		Hemicellulose		HP		CBM family
Family	No.	Family	No.	Family	No.	Family	No.	Family	No.	Family	No.	Family	No.	Family	No.
GH12	3	CE8	0	CE2	1	GH43	12	CBM6	0	CBM14	0	GH1	1	CBM20	2
GH45	1	GH105	2	CE1	45	GH51	1	CBM13	6	CBM18	15	GH2	3	CBM21	1
GH6	0	GH28	1	CE3	4	GH53	0	CBM1	4	CBM43	1	GH3	13	CBM48	3
GH7	0	GH78	1	GH10	3	GH54	1	CBM35	0	CBM52	2	GH5	11	GH13	8
GH74	2	GH88	1	GH11	0	GH62	0	CBM42	1	CE4	8	GH64**	3	GH15	4
GH94	0	GH95	0	GH27	3	GH93	0	CBM63	0	GH16	20	GH8**	0	GH32	5
		PL1	3	GH29	0	CE12	3			GH17	5	GH9**	0	GH37	2
		PL22*	0	GH31	7					GH18	6			GH65	1
		PL3	2	GH35	3					GH20	3			GH4**	0
		PL9	0	GH36	0					GH55	3			GH49**	0
		PL4	0	GH67	1					GH71	0
		PL11	0	GH26	0					GH72	5
		PL10**	0	GH39	0					GH76	10
		PL2**	0	CE16	1					GH81	2
				GH115**	0					GH92	5
				CE5	12					CBM12	1
										CBM19	2
										CBM24	0
										GH75	0
										GH30**	0
										GH46**	0
										GH85**	0
										GH89**	0
Putative functions of families assigned according to Amselem et al. unless specified:
*Garron and Cygler	**Zhao et al.
HP, Enzymes that degrade hemicellulose or pectin side chain; GH, glycoside hydrolyases; CE, carbohydrate esterases; PL, polysaccharide lyases; CBM, carbohydrate-binding modules

## Sheet: TableS4
Table S4 Number of peptidases predicted in UM 578.
Family	Number	Secreted
A01A	9	4
A22B	1	0
A28	1	0
A33	1	0
C01B	1	0
C02A	1	0
C12	2	0
C13	1	1
C14B	2	0
C15	1	0
C19	7	0
C26	3	0
C44	2	0
C48	1	0
C50	1	0
C65	1	0
C85A	1	0
C85B	1	0
C97	2	0
I08	1	1
I09	2	1
I32	2	0
I51	4	3
I78	1	0
I87	2	0
M01	3	0
M03A	2	0
M10A	4	1
M12A	9	3
M12B	1	0
M13	1	0
M14A	1	1
M16B	1	0
M16C	2	0
M18	2	0
M19	2	0
M20A	3	1
M20F	1	0
M20X	1	0
M24A	3	0
M24B	3	0
M28A	4	4
M28B	4	2
M28X	1	0
M35	1	1
M38	2	0
M41	2	0
M43B	4	3
M48A	1	0
M48C	1	0
M49	1	0
M54	1	0
M67A	2	0
M67C	1	0
M76	1	0
M77	1	0
M79	1	0
M80	3	0
P01	1	0
S08A	3	3
S08B	1	0
S09B	2	1
S09C	3	1
S09X	6	0
S10	8	6
S12	11	6
S14	1	0
S16	2	0
S26A	1	0
S26B	1	0
S28	2	1
S33	12	3
S53	1	0
S54	2	0
T01A	3	0
T02	2	0
T03	2	0
T05	1	0
Total	186	47
A: aspartic; C: cysteine; G: glutamic; I: inhibitor; M: metallo; S:serine; T:threonine; U:unknown; P:mixed

## Sheet: TableS5
Table S5 Comparison of putative secreted proteases families which had been reported to be expanded in dermatophytes.
Secreted protein	UM 578	Arthroderma benhamiae*	Trichophyton verrucosum*
S8	3	14	14
M35	1	5	6
M36	0	5	5
M14	1	5	4
M28	6	8	8
*Data obtained from Burmester et al. [1]
Reference
1. Burmester A, Shelest E, Glöckner G, Heddergott C, Schindler S, Staib P, Heidel A, Felder M, Petzold A, Szafranski K, Feuermann M, Pedruzzi I, Priebe S, Groth M, Winkler R, Li W, Kniemeyer O, Schroeckh V, Hertweck C, Hube B, White TC, Platzer M, Guthke R, Heitman J, Wöstemeyer J, Zipfel PF, Monod M, Brakhage AA. Comparative and functional genomics provide insights into the pathogenicity of derm…

## Sheet: TableS6
	Table S6 Gene families clusters shared among UM 578 with Trichophyton rubrum and T. verrucosum in this study.
	Gene family ID	Species	Gene ID	Pfam family	Family short descriptions	Family descriptions
	Shared genes among UM 578, T. rubrum and T. verrucosum
	Ochro11653	UM578	UM578	n.d	n.d	n.d
		Tr92	XP_003236096.1	n.d	n.d	n.d
		Tv17	XP_003022268.1	n.d	n.d	n.d
	Ochro11655	UM578	UM578	n.d	n.d	n.d
		Tr92	XP_003236550.1	n.d	n.d	n.d
		Tv17	XP_003018780.1	n.d	n.d	n.d
	Ochro11118	Tr92	XP_003236257.1	PF00004.24	AAA	ATPase family associated with various cellular activities (AAA)
		Tv17	XP_003024400.1	PF00004.24	AAA	ATPase family associated with various cellular activities (AAA)
		UM578	UM578	PF00004.24	AAA	ATPase family associated with various cellular activities (AAA)
	Ochro11089	Tr92	XP_003232102.1	PF13489.1	Methyltransf_23	Methyltransferase domain
		UM578	UM578	PF13489.1	Methyltransf_23	Methyltransferase domain
		Tv17	XP_003020440.1	PF13489.1	Methyltransf_23	Methyltransferase domain
	Ochro11649	UM578	UM578	PF00144.19	Beta-lactamase	Beta-lactamase
		Tr92	XP_003233985.1	PF00144.19	Beta-lactamase	Beta-lactamase
		Tv17	XP_003024996.1	PF00144.19	Beta-lactamase	Beta-lactamase
	Ochro11437	Tr92	XP_003239480.1	PF00172.13	Zn_clus
		Tr92	XP_003239480.1	PF04082.13	Fungal_trans	Fungal specific transcription factor domain
		Tv17	XP_003020315.1	PF00172.13	Zn_clus
		Tv17	XP_003020315.1	PF04082.13	Fungal_trans	Fungal specific transcription factor domain
		UM578	UM578	PF04082.13	Fungal_trans	Fungal specific transcription factor domain
	Ochro11248	UM578	UM578	n.d	n.d	n.d
		Tr92	XP_003231846.1	n.d	n.d	n.d
		Tv17	XP_003024914.1	n.d	n.d	n.d
	Ochro11650	UM578	UM578	n.d	n.d	n.d
		Tr92	XP_003235275.1	PF02178.14	AT_hook	AT hook motif
		Tv17	XP_003025760.1	PF02178.14	AT_hook	AT hook motif
	Ochro11575	Tr92	XP_003235376.1	PF12697.2	Abhydrolase_6	Alpha/beta hydrolase family
		UM578	UM578	PF12697.2	Abhydrolase_6	Alpha/beta hydrolase family
		Tv17	XP_003018067.1	PF12697.2	Abhydrolase_6	Alpha/beta hydrolase family
	Ochro11652	UM578	UM578	n.d	n.d	n.d
		Tr92	XP_003233862.1	n.d	n.d	n.d
		Tv17	XP_003025723.1	n.d	n.d	n.d
	Ochro10743	Tr92	XP_003238354.1	n.d	n.d	n.d
		UM578	UM578	n.d	n.d	n.d
		Tv17	XP_003021367.1	n.d	n.d	n.d
	Ochro11654	UM578	UM578	PF12681.2	Glyoxalase_2	Glyoxalase-like domain
		Tr92	XP_003238245.1	PF12681.2	Glyoxalase_2	Glyoxalase-like domain
		Tv17	XP_003022041.1	PF12681.2	Glyoxalase_2	Glyoxalase-like domain
	Ochro11464	Tv17	XP_003021819.1	PF13417.1	GST_N_3	Glutathione S-transferase, N-terminal domain
		Tv17	XP_003021819.1	PF13410.1	GST_C_2	Glutathione S-transferase, C-terminal domain
		UM578	UM578	PF13417.1	GST_N_3	Glutathione S-transferase, N-terminal domain
		UM578	UM578	PF13410.1	GST_C_2	Glutathione S-transferase, C-terminal domain
		Tr92	XP_003233250.1	PF13417.1	GST_N_3	Glutathione S-transferase, N-terminal domain
				PF13410.1	GST_C_2	Glutathione S-transferase, C-terminal domain
	Ochro11032	Tr92	XP_003237235.1	PF13894.1	zf-C2H2_4	C2H2-type zinc finger
		Tr92	XP_003237235.1	PF00096.21	zf-C2H2	Zinc finger, C2H2 type
		Tr92	XP_003237235.1	PF13894.1	zf-C2H2_4	C2H2-type zinc finger
		UM578	UM578	n.d	n.d	n.d
		Tv17	XP_003018894.1	PF13894.1	zf-C2H2_4	C2H2-type zinc finger
	Ochro11361	Tr92	XP_003237265.1	PF01073.14	3Beta_HSD	3-beta hydroxysteroid dehydrogenase/isomerase family
		Tv17	XP_003025250.1	PF01073.14	3Beta_HSD	3-beta hydroxysteroid dehydrogenase/isomerase family
		UM578	UM578	PF01370.16	Epimerase	NAD dependent epimerase/dehydratase family
	Ochro9152	UM578	UM578	n.d	n.d	n.d
		UM578	UM578	n.d	n.d	n.d
		Tr92	XP_003239118.1	n.d	n.d	n.d
		Tv17	XP_003021884.1	n.d	n.d	n.d
	Ochro11651	UM578	UM578	PF13460.1	NAD_binding_10	NADH(P)-binding
		Tr92	XP_003238559.1	PF13460.1	NAD_binding_10	NADH(P)-binding
		Tv17	XP_003022179.1	PF13460.1	NAD_binding_10	NADH(P)-binding
	Shared genes among UM 578 and T. verrucosum
	Ochro16998	UM578	UM578	PF00646.28	F-box	F-box domain
		Tr92	XP_003232945.1	n.d	n.d	n.d
	n.d: not determined

## Sheet: TableS7
Table S7 Predicted lipases in the genomes of UM 578 with skin-inhabting and non-skin inhabiting fungi.
Class	Superfamily	Cladosporium sphaerospermum UM 843	Candida albicans W01 [1]	Malassezia globosa [2]	Macrophomina phaseolina MS6 [3]	Ochroconis mirabilis UM 578	Trichophyton rubrum CBS118892 [4]	Trichophyton verrucosum HKI 0517 [5]
GGGX	Brefeldin_A_esteras_like	1	-	-	-	-	-	-
GGGX	Candida_rugosa_lipase_like	18	2	3	51	24	12	12
GGGX	Carboxylesterases_abH01	33	22	12	32	33	18	17
GGGX	Hormone_sensitive_lipases	2	1	-	2	2	1	2
GGGX	Moraxella_lipase_2_like	58	16	12	102	144	28	28
GGGX	Yarrowia_lipolytica_lipase_like	-	-	-	1	1	-	-
GX	Antigen_85	1	-	-	1	1	1	1
GX	Bacterial_esterases_abH21	1	1	1	3	1	1	1
GX	Bacterial_esterases_abH13	5	1	-	11	10	4	3
GX	Burkholderia_lipases	3	5	7	5	6	5	4
GX	Candida_antarctica_lipase_like	1	-	-	1	-	-	-
GX	Carboxylesterases_abH11	-	-	-	-	1	-	-
GX	Cutinases	7	-	-	8	12	2	1
GX	Cytosolic_Hydrolases	97	35	25	119	170	53	46
GX	Dienlactone_Hydrolases	76	14	8	86	98	28	26
GX	Filamentous_fungi_lipases	17	11	12	26	35	16	16
GX	Gastric_lipases	20	8	4	32	39	8	10
GX	Hydroxynitrile_lyases	11	3	-	51	22	7	7
GX	Lipoprotein_lipases	16	18	9	19	16	14	10
GX	Lysophospholipase	3	1	1	3	4	6	6
GX	Lysosomal_protective_protein_like	13	7	7	19	13	16	19
GX	Microsomal_Hydrolases	257	120	105	319	297	205	210
GX	Moraxella_lipase_3_like	54	18	20	124	59	58	63
GX	Streptomyces_lipases	1	-	-	-	-	-	-
GX	Thioesterases	2	2	2	2	2	2	2
GX	USPT	-	-	-	1	2	-	-
GX	Xylanase_esterases	81	10	5	73	38	16	18
Y	Candida_antarctica_lipase_A_like	2	10	6	1	5	2	2
Y	Cocaine_esterases	3	-	-	7	2	-	-
Y	Dipeptidyl_peptidase_IV_like	7	4	4	7	10	10	9
Y	Prolyl_endopeptidases	2	2	3	4	4	3	3
References:
1. Butler G, Rasmussen MD, Lin MF, Santos MAS, Sakthikumar S, Munro CA, Rheinbay E, Grabherr M, Forche A, Reedy JL, Agrafioti I, Arnaud MB, Bates S, Brown AJP, Brunke S, Costanzo MC, Fitzpatrick DA, de Groot PWJ, Harris D, Hoyer LL, Hube B, Klis FM, Kodira C, Lennard N, Logue ME, Martin R, Neiman AM, Nikolaou E, Quail MA, Quinn J, et al. Evolution of pathogenicity and sexual reproduction in eight…
2. Xu J, Saunders CW, Hu P, Grant R a, Boekhout T, Kuramae EE, Kronstad JW, DeAngelis YM, Reeder NL, Johnstone KR, Leland M, Fieno AM, Begley WM, Sun Y, Lacey MP, Chaudhary T, Keough T, Chu L, Sears R, Yuan B, Dawson TL: Dandruff-associated Malassezia genomes reveal convergent and divergent virulence traits shared with plant and human fungal pathogens. Proc Natl Acad Sci 2007, 104:18730–18735.
3. Islam MS, Haque MS, Islam MM, Emdad EM, Halim A, Hossen QMM, Hossain MZ, Ahmed B, Rahim S, Rahman MS, Alam MM, Hou S, Wan X, Saito J A, Alam M. Tools to kill: genome of one of the most destructive plant pathogenic fungi Macrophomina phaseolina. BMC Genomics 2012;13:493.
4. Burmester A, Shelest E, Glöckner G, Heddergott C, Schindler S, Staib P, Heidel A, Felder M, Petzold A, Szafranski K, Feuermann M, Pedruzzi I, Priebe S, Groth M, Winkler R, Li W, Kniemeyer O, Schroeckh V, Hertweck C, Hube B, White TC, Platzer M, Guthke R, Heitman J, Wöstemeyer J, Zipfel PF, Monod M, Brakhage AA. Comparative and functional genomics provide insights into the pathogenicity of derm…
5. Martinez DA, Oliver BG, Gräser Y, Goldberg JM, Li W, Martinez-Rossi NM, Monod M, Shelest E, Barton RC, Birch E, Brakhage AA, Chen Z, Gurr SJ, Heiman D, Heitman J, Kosti I, Rossi A, Saif S, Samalova M, Saunders CW, Shea T, Summerbell RC, Xu J, Young S, Zeng Q, Birren BW, Cuomo CA, White TC. Comparative genome analysis of Trichophyton rubrum and related dermatophytes reveals candidate genes invo…

## Sheet: TableS8
Table S8 Putative biosynthetic pathway genes involved in aflatoxin(AF), sterigmatocystin(ST) and dothistromin(DOT) production predicted in UM 578.
AF/ST/DOT homolog	Putative gene description	Gene ID	% Identity	E-Value	Accession number	Matched gene ID
aflA/ stcJ/ hexA	Sterigmatocystin biosynthesis fatty acid synthase subunit alpha	UM578_gene_1168	45.9975	0	Q00681	RecName: Full=Sterigmatocystin biosynthesis fatty acid synthase subunit alpha; Short=sFAS
aflB/stcK	Sterigmatocystin biosynthesis fatty acid synthase subunit beta	UM578_gene_1169	37.7116	0	Q00706	RecName: Full=Putative sterigmatocystin biosynthesis fatty acid synthase subunit beta
aflC/ stcA/ pksA	Aflatoxin biosynthesis polyketide synthase	UM578_gene_2272	36.5813	0	Q12053	RecName: Full=Aflatoxin biosynthesis polyketide synthase; Short=PKS
hypC/ stcM/ hypC	Noranthrone monooxygenase	UM578_gene_2268	38.255	5e-31	B8NI03	RecName: Full=Noranthrone monooxygenase
aflD/ stcE	Aflatoxin biosynthesis ketoreductase nor-1	UM578_gene_2941	36.5462	8e-44	Q00278	RecName: Full=Aflatoxin biosynthesis ketoreductase nor-1
aflE/ stcV	Sterigmatocystin biosynthesis dehydrogenase	UM578_gene_1133	47.5806	2e-11	Q00727	RecName: Full=Putative sterigmatocystin biosynthesis dehydrogenase stcV
		UM578_gene_2478	49.7006	3e-108	Q00727	RecName: Full=Putative sterigmatocystin biosynthesis dehydrogenase stcV
		UM578_gene_2723	48.4419	1e-107	Q00727	RecName: Full=Putative sterigmatocystin biosynthesis dehydrogenase stcV
		UM578_gene_8991	53.4759	2e-131	Q00727	RecName: Full=Putative sterigmatocystin biosynthesis dehydrogenase stcV
aflG/ stcF	Averantin hydroxylase	UM578_gene_555	36.7965	2e-87	Q12732	RecName: Full=Averantin hydroxylase; AltName: Full=Cytochrome P450 60A1
		UM578_gene_2447	42.1277	3e-111	Q12732	RecName: Full=Averantin hydroxylase; AltName: Full=Cytochrome P450 60A1
		UM578_gene_11118	43.038	2e-119	Q12732	RecName: Full=Averantin hydroxylase; AltName: Full=Cytochrome P450 60A1
		UM578_gene_11281	38.0846	2e-84	Q12732	RecName: Full=Averantin hydroxylase; AltName: Full=Cytochrome P450 60A1
		UM578_gene_11853	43.8972	9e-128	Q12732	RecName: Full=Averantin hydroxylase; AltName: Full=Cytochrome P450 60A1
aflV/ stcB/ cypA	Sterigmatocystin biosynthesis P450 monooxygenase	UM578_gene_6571	36.0396	1e-103	Q12608	RecName: Full=Probable sterigmatocystin biosynthesis P450 monooxygenase STCB; AltName: Full=Cytochrome P450 62
		UM578_gene_7154	40.9871	2e-107	Q12608	RecName: Full=Probable sterigmatocystin biosynthesis P450 monooxygenase STCB; AltName: Full=Cytochrome P450 62
		UM578_gene_13525	36.2637	2e-69	Q12608	RecName: Full=Probable sterigmatocystin biosynthesis P450 monooxygenase STCB; AltName: Full=Cytochrome P450 62
aflI/ stcO/ avfA	Averufin oxidase A	UM578_gene_2270	40.9283	5e-54	Q00713	RecName: Full=Averufin oxidase A homolog
		UM578_gene_6063	39.8438	5e-62	Q00713	RecName: Full=Averufin oxidase A homolog
aflJ/ stcI	Sterigmatocystin biosynthesis lipase/esterase stcI	UM578_gene_604	45.5172	8e-71	Q00675	RecName: Full=Putative sterigmatocystin biosynthesis lipase/esterase stcI
aflK/ stcN/ vbsA	Versicolorin b synthase	UM578_gene_12385	47.8182	2e-151	ELA30672	versicolorin b synthase [Colletotrichum gloeosporioides Nara gc5]
aflL/ stcL	Sterigmatocystin biosynthesis P450 monooxygenase	UM578_gene_197	37.0297	3e-103	Q00707	RecName: Full=Probable sterigmatocystin biosynthesis P450 monooxygenase stcL; AltName: Full=Cytochrome P450 60B
		UM578_gene_10854	36.6812	7e-91	Q00707	RecName: Full=Probable sterigmatocystin biosynthesis P450 monooxygenase stcL; AltName: Full=Cytochrome P450 60B
		UM578_gene_11853	43.0085	1e-130	Q00707	RecName: Full=Probable sterigmatocystin biosynthesis P450 monooxygenase stcL; AltName: Full=Cytochrome P450 60B
aflM/ stcU/ dotA	Versicolorin reductase	UM578_gene_2559	63.6015	1e-117	Q00791	RecName: Full=Versicolorin reductase
		UM578_gene_5506	46.3035	3e-70	P50161	RecName: Full=Versicolorin reductase; AltName: Full=VER-1
		UM578_gene_7616	35.5263	7e-39	Q00791	RecName: Full=Versicolorin reductase
		UM578_gene_13550	35.6322	3e-41	Q00791	RecName: Full=Versicolorin reductase
aflN/ stcS	Sterigmatocystin biosynthesis P450 monooxygenase	UM578_gene_7771	35.6137	5e-82	Q00714	RecName: Full=Probable sterigmatocystin biosynthesis P450 monooxygenase stcS; AltName: Full=Cytochrome P450 59
aflO/ stcP	Demethylsterigmatocystin 6-O-methyltransferase	UM578_gene_8511	36.5123	2e-80	Q9P900	RecName: Full=Demethylsterigmatocystin 6-O-methyltransferase; AltName: Full=Methyltransferase B
		UM578_gene_9589	40.5405	9e-19	Q9UQY0	RecName: Full=Demethylsterigmatocystin 6-O-methyltransferase; AltName: Full=Aflatoxin biosynthesis protein O; AltName: Full=Methyltransferase B; AltName: Full=O-methyltransferase I; Short=mt-I
aflQ/ stcU	O-methylsterigmatocystin oxidoreductase	UM578_gene_1030	40.2062	3e-124	B8NHY4	RecName: Full=O-methylsterigmatocystin oxidoreductase; Short=OMST oxidoreductase; AltName: Full=Aflatoxin B synthase; AltName: Full=Cytochrome P450 64 sp|Q5VDD6.2|ORDA_ASPFL RecName: Full=O-methylsterigmatocystin oxidoreductase; Short=OMST oxidoreductase; AltName: Full=Aflatoxin B synthase; AltName: Full=Cytochrome P450 64
		UM578_gene_2903	43.4409	5e-134	B8NHY4	RecName: Full=O-methylsterigmatocystin oxidoreductase; Short=OMST oxidoreductase; AltName: Full=Aflatoxin B synthase; AltName: Full=Cytochrome P450 64 sp|Q5VDD6.2|ORDA_ASPFL RecName: Full=O-methylsterigmatocystin oxidoreductase; Short=OMST oxidoreductase; AltName: Full=Aflatoxin B synthase; AltName: Full=Cytochrome P450 64
		UM578_gene_4584	37.1663	1e-112	O13345	RecName: Full=O-methylsterigmatocystin oxidoreductase; Short=OMST oxidoreductase; AltName: Full=Aflatoxin B synthase; AltName: Full=Cytochrome P450 64
aflP	Sterigmatocystin 8-O-methyltransferase	UM578_gene_3466	33.3333	2e-22	Q12120	RecName: Full=Sterigmatocystin 8-O-methyltransferase; Flags: Precursor

## Sheet: TableS9
Table S9 Putative biosynthetic pathway genes for trichothecene production predicted in UM 578.
Gene homolog	Putative gene description	Gene ID	% Identity	E-Value	Accession number	Matched gene ID
Tri 5	Trichodiene synthase	UM578_gene_3030	48.8506	5e-127	Q8NIH6	RecName: Full=Trichodiene synthase; AltName: Full=Sesquiterpene cyclase; Short=TS
Tri 4	Trichodiene oxygenase	UM578_gene_733	37.827	3e-107	Q12612	RecName: Full=Trichodiene oxygenase; AltName: Full=Cytochrome P450 58
		UM578_gene_2018	25.9921	2e-49	Q12612	RecName: Full=Trichodiene oxygenase; AltName: Full=Cytochrome P450 58
		UM578_gene_4313	35.5422	4e-97	Q12612	RecName: Full=Trichodiene oxygenase; AltName: Full=Cytochrome P450 58
		UM578_gene_5205	35.6674	6e-99	Q12612	RecName: Full=Trichodiene oxygenase; AltName: Full=Cytochrome P450 58
		UM578_gene_5574	35.8763	9e-91	Q12612	RecName: Full=Trichodiene oxygenase; AltName: Full=Cytochrome P450 58
		UM578_gene_7326	39.604	4e-109	Q12612	RecName: Full=Trichodiene oxygenase; AltName: Full=Cytochrome P450 58
		UM578_gene_8487	35.6994	2e-82	Q12612	RecName: Full=Trichodiene oxygenase; AltName: Full=Cytochrome P450 58
		UM578_gene_8744	38.8412	4e-101	Q12612	RecName: Full=Trichodiene oxygenase; AltName: Full=Cytochrome P450 58
		UM578_gene_13397	37.8723	3e-97	Q12612	RecName: Full=Trichodiene oxygenase; AltName: Full=Cytochrome P450 58
Tri 101	Trichothecene 3-O-acetyltransferase	UM578_gene_7241	36.4035	8e-94	Q12226	RecName: Full=Trichothecene 3-O-acetyltransferase
		UM578_gene_7871	37.2845	2e-74	Q12226	RecName: Full=Trichothecene 3-O-acetyltransferase
Tri 11	Isotrichodermin C-15 hydroxylase	UM578_gene_197	38.2716	5e-103	O13317	RecName: Full=Isotrichodermin C-15 hydroxylase; AltName: Full=Cytochrome P450 65A1
		UM578_gene_555	40.5512	1e-103	O13317	RecName: Full=Isotrichodermin C-15 hydroxylase; AltName: Full=Cytochrome P450 65A1
		UM578_gene_2447	42.3158	2e-120	O13317	RecName: Full=Isotrichodermin C-15 hydroxylase; AltName: Full=Cytochrome P450 65A1
		UM578_gene_2778	35.8209	5e-88	O13317	RecName: Full=Isotrichodermin C-15 hydroxylase; AltName: Full=Cytochrome P450 65A1
		UM578_gene_6110	35.5731	1e-84	O13317	RecName: Full=Isotrichodermin C-15 hydroxylase; AltName: Full=Cytochrome P450 65A1
		UM578_gene_6340	39.7089	2e-110	O13317	RecName: Full=Isotrichodermin C-15 hydroxylase; AltName: Full=Cytochrome P450 65A1
		UM578_gene_7542	35.3293	9e-80	O13317	RecName: Full=Isotrichodermin C-15 hydroxylase; AltName: Full=Cytochrome P450 65A1
		UM578_gene_8082	38.055	2e-90	O13317	RecName: Full=Isotrichodermin C-15 hydroxylase; AltName: Full=Cytochrome P450 65A1
		UM578_gene_10790	37.0297	7e-99	O13317	RecName: Full=Isotrichodermin C-15 hydroxylase; AltName: Full=Cytochrome P450 65A1
		UM578_gene_11118	42.7061	1e-118	O13317	RecName: Full=Isotrichodermin C-15 hydroxylase; AltName: Full=Cytochrome P450 65A1
		UM578_gene_11853	40.2128	2e-111	O13317	RecName: Full=Isotrichodermin C-15 hydroxylase; AltName: Full=Cytochrome P450 65A1

## Sheet: TableS10
Table S10 Predicted gene involved in sexual reproduction in UM 578
Genes	function	Gene in UM 578	% Identity	Accession number	SP		additional in SP
Mating process
Mat1-1	Mating-type (alpha-box domain transcriptional activator)	UM578_gene_3656	46.84	AGT96071
Mat1-2	Mating-type (HMG-box transcriptional activator)	-
PpgA	Pheromone precursor (alpha-factor like)	-
PpgB	Pheromone precursor (for a-factor like)	-
KexA (Kex1)	Carboxypeptidase alpha-factor processing	UM578_gene_184	66.24	XP_001588107	66.24	A7EYY7	UM578_gene_10845	28.85	B2W340
Sxa2	Pheromone processing carboxypeptidase, putative	UM578_gene_8882, UM578_gene_10845	57.11, 58.33	XP_749486, EMR84200	26.99	Q2UPI1
KexB (Kex2)	Endoprotease for alpha-factor processing	UM578_gene_3457	57.96	EOD48736
(Ste13)	Dipeptidyl aminopeptidase alpha-factor processing	-
(Ste23)	Pheromone processing metallopeptidase	UM578_gene_6034	62.92	EOD51237
Rce1	CAAX prenyl protease a-factor C-terminal processing	UM578_gene_13101	53.96	EKV12113	36.25	O94448
(Ste24)	CAAX prenyl protease	UM578_gene_8309	63.93	XP_003833774	47.22	P47154
Ram1 (Ste16)	CAAX-farnesyltransferase beta subunit	UM578_gene_6377	52.82	CCD51427	38.12	P49356	UM578_gene_8455	30.93	Q02293
Ram2	CAAX-farnesyltransferase alpha subunit	UM578_gene_8529	60.32	XP_001939097	36.27	P49354	UM578_gene_13242	24.53	P29703
(Ste14)	CAAX-prenyl cysteine carboxymethyltransferase	-
AtrD (Ste6)	ATP-dependent efflux pump for a-factor like pheromone	UM578_gene_11487	38.98	XP_001271771
Mating signalling
PreB (Ste2)	Pheromone Receptor (for alpha-factor like pheromone)	UM578_gene_5798	34.21	EKG20432	29.79	P0CI39
PreA (Ste3)	Pheromone Receptor (for a-factor like pheromone)	UM578_gene_11003	31.8	XP_001823505	24.03	P06783
FadA (Gpa1)	G-protein complex alpha subunit	UM578_gene_1508	94.05	XP_957133			UM578_gene_4298	71.57	P0CN97
SfaD (Ste4)	G-protein complex beta-subunit	UM578_gene_1353	81.2	EKV10669
GpgA (Ste18)	G-protein complex gamma subunit	UM578_gene_4128	76.34	XP_001937484
(Ste20)	Serine/threonine protein kinase MKKKK	UM578_gene_12598	51.13	CCD46990	48.94	Q5BBL3
SteC (Ste11)	Serine/threonine protein kinase MKKK	UM578_gene_13232	63.16	EON68033	54.17	P23561
(Ste7)	Serine/threonine protein kinase MKK	UM578_gene_3950	77.96	EOD45873	44.65	C4YLK8
MpkB (Fus3)	Mitogen-activated protein kinase	UM578_gene_2169	61.14	P16892	61.14	P16892
SteA (Ste12)	Transcriptional Activator. Homeodomain DNA binding	UM578_gene_10501	69.21	AFS49719	61.29	Q08400
Ste50	MAPKKK cascade protein kinase regulator	UM578_gene_1659	44.49	GAA91018	45.74	P25344
Fruiting body development
VeA	Sexual development activator	UM578_gene_12960	65.98	XP_001933979
NsdD	GATA-type sexual development TF	UM578_gene_5578	59.26	XP_002376041
CsnD	COP9 signalosome subunit	UM578_gene_3500	51.31	XP_002372762	TAKDA
CsnE	COP9 signalosome subunit	-			TAKDA
RosA	C6 transcription factor	-
MutA	Mutanase, cell wall turnover during sexual development	-
StuA	APSES-transcription factor	UM578_gene_2006	56	XP_003845883
MedA	Transcriptional regulator Medusa	UM578_gene_4058	69	EEH05859
Nc Asd-1	ascus development; rhamnogalacuronase B	-
AreB	ascus development; GATA-Zn finger transcription factor	UM578_gene_10839	43.77	XP_002145253	39.34	Q9HEV5
RadC	DNA repair protein RADC	UM578_gene_85	54.45	XP_002144410
Rum1	PHD transcription factor	UM578_gene_5944	55.83	XP_003845039
Mcm1	MADS-box TF	UM578_gene_477	63.76	EFW99228		Q5AFP3
Cro1	Actin cytoskeleton organization protein	UM578_gene_9880	37.5	EOD52084
Meiosis specific genes
Spo11	Creation of double strand breaks	UM578_gene_11423	46.18	EKG18901	32.37	Q9Y5K1
Hop1	Meiotic chromosome pairing	UM578_gene_6354	25.36	EGE85355	29.86	Q9P7P2
Mnd1	Promotes interhomologous recombination	UM578_gene_8267	46.07	XP_003851071
Dmc1	Meiotic recombination	UM578_gene_3794	66.96	XP_001825494	62.77	P50265
Rad51	Repair of DNA double strand breaks	UM578_gene_4766, UM578_gene_9682	34.44, 92.22	GAA88303, EOD46716	31.25, 81.82	Q924H5, P36601
Rad21	Sister chromatid cohesion	UM578_gene_1895	48.01	EKG17755	47.71	P30776
Msh4	Meiotic recombination and Holiday junction resolution	UM578_gene_8373	59.46	XP_001933333	36.38	O15457
Msh2	Meiotic recombination and Holiday junction resolution	UM578_gene_2215	77.09	XP_001941863	46.23	P25847
Msh6	Meiotic recombination and Holiday junction resolution	UM578_gene_11360	51.74	EON62601	51.74	O74502
Msh5	Meiotic recombination and Holiday junction resolution	UM578_gene_9559	49.95	EKD15894	30.99	Q9QUM7

[truncated: 2 more sheets: TableS11, TableS12]
